# Supplementary material for: Type V Collagen Induced Tolerance Suppresses Collagen Deposition, TGF-β and Associated Transcripts in Pulmonary Fibrosis
Source: PLoS One. 2013 Oct 21;8(10):e76451. doi: 10.1371/journal.pone.0076451 (PMC3804565; doi:10.1371/journal.pone.0076451)
Supplement: Table S1 — Excel file with raw data from the PCR-based gene array is provided in Table S1 (Supplemental Information-5). (XLS) [file pone.0076451.s004.xls]

## Sheet: Sheet1
Col V Array	P1	P2	P3	P4	P5	BLEO1	BLEO2	BLEO3	BLEO4	Col V 1	Col V 2	Col V 3	Col V 4	Col V 5
A1	27.65	28.13	30.83	29.15	28.56	29.14	23.62	23.45	23.35	30.82	31.23	29.94	29.22	29.17
A2	0	35.34	34.34	36.33	34.27	34.52	31.93	31.18	30.7	35.48	0	35.12	34.03	33.2
A3	26.06	26.26	27.47	28.03	27.18	26.46	23.04	23.27	23.15	29.18	30.1	29.26	29.08	27.72
A4	28.57	29.53	32.29	30.83	29.85	30.23	26.21	26.14	26.02	33.1	39.57	31.04	32.66	31.18
A5	0	0	0	0	35.57	0	29.93	29.46	29.21	0	0	0	32.71	0
A6	28.22	28.45	28.31	27.95	27.03	27.9	24	21.79	21.62	28.77	30.18	28.61	28.99	27.77
A7	35.51	38.01	38.1	0	0	36.16	29.04	29.17	29.07	32.03	0	31.94	32.54	39.37
A8	0	32.27	0	31.72	31.06	39.57	30.37	28.32	28.19	30.32	0	31.76	30.15	32.16
A9	35.24	33.74	33.14	33.08	32.08	30.71	29.45	28.46	28.08	30.04	33.6	34.1	31.14	30.6
A10	33.09	32.75	32.16	32.73	31.94	31.07	27.15	25.2	25.08	31.11	33.34	31.6	37.48	30.81
A11	25.47	25.59	28.37	27.23	26.12	27.22	22.12	21.76	21.6	27.56	28.73	28.07	28.42	26.22
A12	29.51	28.61	0	31.06	30.52	30.14	22.33	23.58	23.44	29.6	30.52	31.4	32.21	28.87
B1	29.02	27.36	30	28.59	28.04	28.3	22.06	21.99	21.83	27.86	28.2	28.65	29	27.22
B2	29.24	28.28	31.4	29.27	28.54	31	23.48	21.5	21.37	29.35	30.58	29.98	31.21	29.26
B3	30.57	32.28	31.07	30.27	28.16	30.78	26.11	24.27	24.09	29.09	32.77	31.43	28.18	27.97
B4	29.85	30.08	30.23	28.13	27.33	28.66	23.99	22.25	22.13	28.22	30.87	29.61	28.75	27.24
B5	32.61	32.11	31.32	31.41	30.62	0	26.93	23.77	23.59	0	34.16	0	30.26	31.38
B6	32.51	32.16	32.46	37.35	36.24	31.59	29.24	30.45	30.27	37.65	0	0	39.75	31.76
B7	26.64	26.94	28.41	28.44	27.63	28.69	24.68	22.47	22.32	30.02	31.89	31.13	29.84	28.15
B8	0	0	0	0	0	0	30.8	30.12	29.99	33.18	0	0	0	0
B9	35.05	33.76	33.31	34.84	34.05	32.42	29.24	31	30.78	32.54	34.06	35.14	33.51	31.46
B10	31.17	29.09	34.25	32.06	31.26	31.3	25.69	25.29	25.16	31.3	39.86	32.13	36.47	30.39
B11	0	0	0	0	0	0	30.68	31.85	31.65	0	0	0	0	31.59
B12	0	0	38.19	32.61	32.04	37.3	32.23	31.96	31.76	0	0	0	0	30.55
C1	37.95	35.26	36.26	37.21	36.45	36.15	30.91	31.19	31.03	35.78	36.49	36.98	36.47	36.38
C2	36.05	33.16	34.61	37.54	36.31	33.11	31.87	34.23	34.05	34.95	39.28	38.28	35.19	35.69
C3	31.41	0	32.59	0	0	32.01	27.39	28.54	28.38	37.67	32.29	32.57	0	0
C4	30.19	29.59	31.36	30.11	28.87	28.16	24.32	24.15	23.95	30.15	32.34	29.38	29.66	29.17
C5	0	33.48	0	32.8	31.87	36.83	31.43	30.7	30.48	0	0	0	39.64	39.21
C6	0	0	0	0	0	0	29.61	29.05	28.84	0	38.45	0	0	38.85
C7	28.81	28.18	29.85	30.02	29.12	29.51	25.33	23.97	23.78	30.19	31.27	29.26	30.45	28.83
C8	38.76	38.77	37.23	0	39.54	35.7	35.86	37.96	37.67	37.83	0	35.29	39.28	31.54
C9	27.59	27.79	28.45	30.01	29.05	27.15	25.08	24.17	24.03	30.41	31.88	32.34	30.87	30.06
C10	32.41	36.58	35.39	36.08	35.11	35.69	28.34	27.14	26.99	35.81	38.88	0	36.32	31.42
C11	28.42	28.68	31.33	31.45	30.73	29.65	24.71	24.62	24.46	31.43	32.93	32.02	34.63	31.18
C12	27.36	28.57	28.7	30.14	29.46	26.22	23.82	24.36	24.25	31.18	32.53	31.92	33.15	30.13
D1	25.66	26.23	27.68	27.27	26.46	25.89	21.79	21.05	20.88	27.81	28.83	28.31	28.34	27.27
D2	29.62	29.74	31.49	31.42	30.39	29.46	26.92	26.09	25.92	32.31	35.4	32.03	31.53	30.7
D3	30.13	31.33	32.08	32.19	31.42	30.89	27.24	25.61	25.45	0	34.37	0	32.21	30.56
D4	28.79	29.36	31.46	29.05	28.15	27.15	23.99	24.07	23.92	29.41	30.3	35.3	30.14	29.41
D5	0	38.27	35.84	39.98	38.79	36.64	32.26	30.61	30.44	36.49	0	33.33	33.38	0
D6	25.49	26.43	28.36	29.37	28.49	27.38	24.45	22.64	22.47	28.91	30.36	29.3	28.3	28.74
D7	29.06	30.56	31.15	30.94	29.9	28.63	25.98	24.6	24.42	32.53	33.73	39.07	31.03	0
D8	30.16	29.49	31.61	30.49	29.75	29.93	25.27	24.22	24.09	29.51	31.78	30.24	31.07	29.45
D9	32.42	32.07	35.56	37.07	36.04	31.06	29.19	30.56	30.4	31.04	0	32.44	35.37	31.93
D10	29.06	29.03	32.34	30.84	29.92	28.43	24.93	25.65	25.49	31.21	31.68	32.55	31.97	31
D11	0	35.57	36.85	37.81	36.81	36.76	35.7	35.92	35.41	32.92	39.32	38.93	36.64	31.62
D12	0	31.93	33.02	31.26	30.63	31.1	24.97	24.18	24.06	30.22	31.6	29.59	30.7	30.14
E1	29.67	30.6	32.96	30.61	29.86	30.13	26.3	24.58	24.43	33.95	33.59	31.29	31.19	30.05
E2	37.79	34.05	38.31	0	0	33.86	29.09	28.79	28.64	0	0	39	37.74	0
E3	0	34.42	0	34.49	33.69	0	29.31	28.92	28.71	0	0	0	0	0
E4	0	32.33	0	32.59	31.72	32.86	29.3	28.19	28.07	0	0	0	0	31.9
E5	28.85	28.06	30.61	30.26	29.24	29.54	24.18	24.06	23.9	30.79	31.03	29.52	30.16	29.62
E6	29.41	29.96	31.57	32.69	31.8	31.36	27.78	26.95	26.75	32.75	33.82	35.39	32.02	33.83
E7	28.63	28.93	29.04	29.64	28.87	28.75	24.02	23.79	23.62	29.95	32.14	30.82	28.36	29.26
E8	31.19	32.18	32.89	0	0	32.15	28.42	26.19	26.07	32.13	34.37	32.35	0	31.87
E9	30.14	32.91	39.17	38.42	37.43	30.33	27.65	29.04	28.9	35.86	0	36.35	0	39.18
E10	34.31	0	0	0	39.92	38.94	0	0	0	39.55	0	0	0	0
E11	31.18	35.36	35.07	35.4	34.56	32.56	33.1	33.34	33.19	32	37.94	33.44	36.47	0
E12	34.26	37.01	34.89	34.42	33.68	33.51	28.01	27.94	27.75	32.27	37.67	32.05	36.23	35.58
F1	24.99	25.48	26.6	27.57	26.16	23.94	22.44	23.02	22.75	28.4	29.23	28.8	26.07	28
F2	33.7	32.99	35.96	33.17	32.49	32.72	27.28	26.07	25.96	32.73	39.09	33.34	33.16	32.05
F3	31.92	30.92	33.05	32.83	31.8	32.41	26.54	25.83	25.62	38.05	34.76	37.9	31.16	33.47
F4	28.15	28.32	30.19	28.18	26.96	29.25	24.56	24.06	23.86	29.97	31.73	29.95	31.73	30.08
F5	26.77	27.08	27.89	29.79	28.92	27.58	25.37	23.54	23.37	31.21	32.2	30.04	29.27	31.1
F6	31.47	31.11	31.52	32.07	31.05	32.14	28.04	25.66	25.48	32.53	34.61	33.88	0	30.87
F7	32.68	38.06	34.16	33.07	32.09	36.23	29.12	27.27	27.13	36.26	35.81	33.08	34.26	35.48
F8	30.32	30.33	31.07	30.19	29.28	29.75	25.5	23.76	23.57	34.58	38.13	29.87	28.64	30.15
F9	27.45	27.24	27.56	28.06	27.13	27.39	24.81	24.23	24.11	27.83	31.73	29.2	29.18	30.48
F10	32.43	31.07	31.26	30.87	30.03	29.19	25.37	24.15	24.03	30.42	32.27	32.81	29.5	29.52
F11	27.28	27.66	29.65	28.94	28.09	27.92	23.25	23.65	23.49	29.03	31.3	30.96	31.45	28.27
F12	28.62	28.65	32.28	30.62	29.43	28.7	26	25.07	24.88	31	32.66	0	0	31.24
G1	30.35	30.1	30.39	28.59	27.16	28.24	27.14	24.85	24.6	29.22	31.31	28.68	32.06	28.88
G2	27.85	29.13	31.07	30.17	29.05	28.14	24.17	24.83	24.65	28.02	32.01	30.14	30.61	30.71
G3	28.14	27.62	29.61	28.62	27.5	27.12	22.96	22.34	22.2	28.24	30.87	29.83	29.24	27.42
G4	32.44	34.69	34.57	0	0	37.19	28.31	28.05	27.87	32.2	35.45	33.38	33.18	0
G5	26.93	26.21	31.9	29.14	28.33	26.08	21.7	22.2	22.08	28.41	30.19	29.17	28.55	27.39
G6	0	36.55	38.53	31.34	29.42	38.41	28.02	27.38	27.14	33.44	0	37.49	34.8	0
G7	39.38	0	0	0	0	33.24	34.23	0	0	0	0	0	0	0
G8	26.68	26.87	28.93	27.84	27.01	26.98	21.65	21.56	21.41	28.29	31.11	28.92	29.11	28.07
G9	26.35	28.62	29.54	28.08	26.27	26.06	22.17	21.23	21.02	25.14	30.5	28.01	25.26	26.24
G10	0	32.5	39.92	38.47	32.9	32.44	29.01	26.97	26.56	37.2	0	37.22	33.14	30.04
G11	30.82	33.35	0	33.31	31.32	32.21	29.39	28.62	28.28	36.21	0	32.5	38.65	31.61
G12	27.06	25.33	30.21	29.26	28.21	30.24	23.29	21.29	21.15	30.11	31.18	33.16	28.71	28.28
H1	29.52	29.39	31.16	30.22	29.7	29.25	24.09	13.31	13.3	30.97	30.42	32.08	29.64	29.22
H2	23.72	25.38	27.19	25.93	24.15	24.47	21.22	15.39	15.38	26.02	28.4	28.02	26.1	25.94
H3	25.45	25.13	26.01	25.66	24.86	25.41	20.15	9.94	9.92	25.22	27.22	26.05	26.3	25.15
H4	26.43	26.61	28.23	27.26	26.43	27.18	23.29	22.99	22.79	27	28.47	27.61	27.45	27.23
H5	23.29	23.22	23.9	22.73	21.6	22.61	19.02	18.13	18	22.35	24.43	22.38	22.25	22.39
H6	0	39.93	36.45	39.23	38.09	38.01	35.87	30.99	30.77	0	39.69	0	37.43	36.46
H7	20.66	20.52	20.35	19.16	18.34	19.61	19.53	18.89	18.71	19.35	20.9	19.07	18.94	19.46
H8	20.67	20.61	20.34	19.16	18.3	19.52	19.42	18.86	18.67	19.38	20.85	19.07	19.02	19.11
H9	20.52	20.51	20.41	19.2	18.37	19.61	19.45	18.8	18.62	19.2	20.86	19.14	19	18.94
H10	16.26	16.16	16.21	16.2	15.51	15.58	15.51	16.04	15.91	15.63	17.46	16.06	15.64	15.8
H11	16.27	16.12	16.23	16.21	15.5	15.43	15.41	16.03	15.91	15.68	17.44	16.06	15.64	15.76
H12	16.33	16.11	16.27	16.25	15.59	15.49	15.53	16.09	16	14.61	17.47	16.08	15.65	15.76
